# Supplementary material for: Haemosporidian parasites in the ash-breasted Sierra finch (Geospizopsis plebejus): insights from an Andean dry forest population
Source: Parasitology. 2022 Nov 8;150(1):115–28. doi: 10.1017/S0031182022001603 (PMC10090645; doi:10.1017/S0031182022001603)
Supplement: Supplementary file 1 [file S0031182022001603sup001.xlsx]

## Sheet: Dataset S1
Sample ID	Individual band ID	Date	Site	Locality	Host	Age	Sex	Tarsus (mm)	Beak length (mm)	Beak height (mm)	Beak width (mm)	Wing length	Tail length	Fat	Weight	Physical condition	Smear	Blood	Acari	Hour	History of capture-recapture	Recapture status	BFP	Healthy erythrocytes	Polychromatophilic erythrocytes	Parasitemia count	PCR	PCR Diagnosis	Multiple infection	Species	MalAvi Name	Sequence obtained	Sequence	Scanned for Morphology	Morphological Identification	Morphological diagnosis	Morphological coinfection	Morphological and Molecular Diagnosis
HFC-019	682 R	2012-12-02	1	Bosque Protector Jerusalem	Geospizopsis plebejus	NA	Female	22.76	7.57	4.46	3.97	65	45	Moderate	18	3.32672	Yes	Yes	Yes	11 10	HFC-019, HFC-386	First capture	0.790861	9067	913	20	Yes	Positive	No	Haemoproteus sp.	GEPLE02	Yes	ACTGGAGCCACATTTGTATTTATTCTAACTTACTTACATATCTTAAGAGGATTAAATTACTCATATTCATATTTACCTTTATCATGGATAACAGGATTGGTAATATTCTTAATTTCTATTGTTACTGCTTTTATGGGTTATGTATTACCATGGGGTCAAATGAGTTTCTGGGGTGCAACCGTTATTACTAATTTATTATACTTTATACCTGGTCTTGTATCATGGATTTGTGGCGGATATACTATAAGCGATCCAACTTTAAAAAGATTTTTTGTATTACATTTTATATTTCCTTTTATAGCTTTATGTATTGTATTTATACATATATTCTTCTTACATTTACAAGGTAGCTCTAATCCTTTAGGATATGATACAGCTTTAAAAATACCTTTCTATCCA…	Yes	Haemoproteus sp. and Haemoproteus sp. 2	Positive	yes	Positive
HFC-023	1552 B	2012-12-02	1	Bosque Protector Jerusalem	Geospizopsis plebejus	Adult	Female	20.54	7.33	4.97	4.74	66	49	no	18	4.84063	No	Yes	Yes	12 00	Single capture	NA	0.876339	NA	NA	NA	No					No		No	Not scanned	Not scanned	Not scanned	Not scanned
HFC-028	685 R	2012-12-02	1	Bosque Protector Jerusalem	Geospizopsis plebejus	Adult	Male	20.38	7.89	5.08	4.51	65	48	Moderate	13	-0.0502613	Yes	Yes	Yes	16 20	Single capture	NA	0.63788	8865	1038	97	Yes	Positive	No	Haemoproteus coatneyi	AMAVIR01	Yes	ACCGGTGCTACATTTGTTTTTATTTTAACTTACTTACATATCTTAAGAGGATTAAACTATTCATATTCTTATTTACCTTTATCATGGATAACTGGATTAGTAATATTCTTAATTTCAATTGTTACCGCTTTCATGGGTTATGTATTACCTTGGGGTCAAATGAGTTTCTGGGGTGCAACCGTTATTACTAATTTATTATATTTTATACCTGGACTTGTTTCATGGATTTGTGGAGGATATACTATTAGTGATCCAACTTTAAAAAGATTCTTTGTATTACATTTTATATTTCCTTTTATAGCTTTATGTATTGTATTTATACATATATTCTTCTTACACTTACAAGGTAGCTCTAATCCTTTAGGATATGATACTGCTTTAAAAATACCTTTCTATCCA…	Yes	Haemoproteus coatneyi	Positive	no	Positive
HFC-032	687 R	2012-12-02	1	Bosque Protector Jerusalem	Geospizopsis plebejus	Adult	Male	21.05	7.99	5.28	4.99	64	46	Moderate	13.1	-0.407162	Yes	Yes	Yes	18 10	Single capture	NA	0.622328	9158	816	26	Yes	Positive	No	Haemoproteus coatneyi	AMAVIR01	Yes	ACCGGTGCTACATTTGTTTTTATTTTAACTTACTTACATATCTTAAGAGGATTAAACTATTCATATTCTTATTTACCTTTATCATGGATAACTGGATTAGTAATATTCTTAATTTCAATTGTTACCGCTTTCATGGGTTATGTATTACCTTGGGGTCAAATGAGTTTCTGGGGTGCAACCGTTATTACTAATTTATTATATTTTATACCTGGACTTGTTTCATGGATTTGTGGAGGATATACTATTAGTGATCCAACTTTAAAAAGATTCTTTGTATTACATTTTATATTTCCTTTTATAGCTTTATGTATTGTATTTATACATATATTCTTCTTACACTTACAAGGTAGCTCTAATCCTTTAGGATATGATACTGCTTTAAAAATACCTTTCTATCCA…	Yes	Haemoproteus erythrogravidus and Haemoproteus sp. 2	Positive	yes	Positive
HFC-045	538 R	2012-12-03	1	Bosque Protector Jerusalem	Geospizopsis plebejus	Adult	Female	21.79	8.59	5.53	4.73	66	49	Moderate	10.16	-3.8518	Yes	NA	Yes	NA	HFC-045, HFC-244	First capture	0.466269	9195	721	84	Yes	Positive	No	Haemoproteus coatneyi	AMAVIR01	Yes	ACCGGTGCTACATTTGTTTTTATTTTAACTTACTTACATATCTTAAGAGGATTAAACTATTCATATTCTTATTTACCTTTATCATGGATAACTGGATTAGTAATATTCTTAATTTCAATTGTTACCGCTTTCATGGGTTATGTATTACCTTGGGGTCAAATGAGTTTCTGGGGTGCAACCGTTATTACTAATTTATTATATTTTATACCTGGACTTGTTTCATGGATTTGTGGAGGATATACTATTAGTGATCCAACTTTAAAAAGATTCTTTGTATTACATTTTATATTTCCTTTTATAGCTTTATGTATTGTATTTATACATATATTCTTCTTACACTTACAAGGTAGCTCTAATCCTTTAGGATATGATACTGCTTTAAAAATACCTTTCTATCCA…	Yes	Haemoproteus coatneyi	Positive	no	Positive
HFC-073	545 R	2012-12-09	2	Bosque Protector Jerusalem	Geospizopsis plebejus	Adult	Female	21	7.68	5.01	4.43	63	43	no	11.96	-1.51307	No	Yes	No	8 30	Single capture	NA	0.569524	NA	NA	NA	No					No		No	Not scanned	Not scanned	Not scanned	Not scanned
HFC-077	548 R	2012-12-09	2	Bosque Protector Jerusalem	Geospizopsis plebejus	Adult	Female	21.09	7.19	5.39	4.99	63	46	Mild	12.08	-1.45444	No	Yes	Yes	9 00	Single capture	NA	0.572783	NA	NA	NA	No					No		No	Not scanned	Not scanned	Not scanned	Not scanned
HFC-087	564 R	2012-12-09	2	Bosque Protector Jerusalem	Geospizopsis plebejus	Adult	Female	21.64	8.64	5.33	4.79	63	45	Moderate	13.23	-0.679508	No	Yes	Yes	18 00	Single capture	NA	0.611368	NA	NA	NA	No					No		No	Not scanned	Not scanned	Not scanned	Not scanned
HFC-108	582 R	2012-12-16	3	Bosque Protector Jerusalem	Geospizopsis plebejus	Adult	Female	18.12	8.06	5.35	4.37	68	50	no	13.19	1.68093	Yes	Yes	Yes	8 30	Single capture	NA	0.727925	9076	758	166	Yes	Positive	No	Haemoproteus coatneyi	AMAVIR01	Yes	ACCGGTGCTACATTTGTTTTTATTTTAACTTACTTACATATCTTAAGAGGATTAAACTATTCATATTCTTATTTACCTTTATCATGGATAACTGGATTAGTAATATTCTTAATTTCAATTGTTACCGCTTTCATGGGTTATGTATTACCTTGGGGTCAAATGAGTTTCTGGGGTGCAACCGTTATTACTAATTTATTATATTTTATACCTGGACTTGTTTCATGGATTTGTGGAGGATATACTATTAGTGATCCAACTTTAAAAAGATTCTTTGTATTACATTTTATATTTCCTTTTATAGCTTTATGTATTGTATTTATACATATATTCTTCTTACACTTACAAGGTAGCTCTAATCCTTTAGGATATGATACTGCTTTAAAAATACCTTTCTATCCA…	Yes	Haemoproteus erythrogravidus	Positive	no	Positive
HFC-110	584 r	2012-12-16	3	Bosque Protector Jerusalem	Geospizopsis plebejus	Adult	Female	21.72	9.06	5.21	4.6	67	48	no	13.07	-0.894063	Yes	Yes	No	8 30	Single capture	NA	0.60175	9139	561	300	Yes	Positive	No	Haemoproteus coatneyi	AMAVIR01	Yes	ACCGGTGCTACATTTGTTTTTATTTTAACTTACTTACATATCTTAAGAGGATTAAACTATTCATATTCTTATTTACCTTTATCATGGATAACTGGATTAGTAATATTCTTAATTTCAATTGTTACCGCTTTCATGGGTTATGTATTACCTTGGGGTCAAATGAGTTTCTGGGGTGCAACCGTTATTACTAATTTATTATATTTTATACCTGGACTTGTTTCATGGATTTGTGGAGGATATACTATTAGTGATCCAACTTTAAAAAGATTCTTTGTATTACATTTTATATTTCCTTTTATAGCTTTATGTATTGTATTTATACATATATTCTTCTTACACTTACAAGGTAGCTCTAATCCTTTAGGATATGATACTGCTTTAAAAATACCTTTCTATCCA…	Yes	Haemoproteus erythrogravidus and Haemoproteus sp. 2	Positive	yes	Positive
HFC-129	593 r	2012-12-16	3	Bosque Protector Jerusalem	Geospizopsis plebejus	Adult	NA	21.19	8.34	5.21	4.45	67	50	no	12.77	-0.832634	No	Yes	Yes	11 10	Single capture	NA	0.602643	NA	NA	NA	No					No		No	Not scanned	Not scanned	Not scanned	Not scanned
HFC-134	597 r	2012-12-16	3	Bosque Protector Jerusalem	Geospizopsis plebejus	Adult	Female	20.23	8.63	5.31	4.51	66	44	no	12.28	-0.66797	Yes	Yes	Yes	12 00	Single capture	NA	0.607019	9336	664	0	No but sent for morphology	None				No		Yes	Negative	Negative	no	Negative
HFC-138	598 r	2012-12-16	3	Bosque Protector Jerusalem	Geospizopsis plebejus	Adult	Female	22	8.67	5.8	5.06	66	54	Moderate	14.28	0.124993	Yes	Yes	Yes	13 30	Single capture	NA	0.649091	9221	779	1	Yes	Positive	No contig	No contig	No contig	No		Yes	Haemoproteus erythrogravidus	Positive	no	Positive
HFC-165	610 R	2012-12-27	4	Bosque Protector Jerusalem	Geospizopsis plebejus	Adult	Male	20.37	9.75	5.19	4.69	66	49	no	13.09	0.0465581	Yes	Yes	Yes	6 30	HFC-165, HFC-341, HFC-748	First capture	0.642612	9279	694	27	Yes	Positive	No	Plasmodium homopolare	BAEBIC02	Yes	ACAGGTGCATCATTTGTATTTATTCTTACATATTTACATATTTTAAGAGGATTAAATTATTCTTATTCTTATTTACCTTTATCATGGATATCAGGATTAATAATATTTTTAATATCAATAGTTACTGCTTTTATGGGATATGTACTACCTTGGGGTCAAATGAGTTTCTGGGGTGCAACCGTCATTACTAATTTATTATATTTTATACCTGGTCTTGTTTCATGGATCTGTGGTGGATATCTTGTAAGCGACCCAACATTAAAAAGATTTTTTGTATTACATTTTATATTTCCATTTATAGCCTTATGTATTGTATTTATACATATATTCTTTCTACATTTACAAGGTAGCACAAATCCTTTAGGGTATGATACAGCTTTAAAAATACCCTTCTATCCA…	Yes	Haemoproteus sp. and Plasmodium sp.	Positive	yes	Positive
HFC-173	624 r	2012-12-27	4	Bosque Protector Jerusalem	Geospizopsis plebejus	Adult	Male	21.55	8.7	5.07	4.73	68	51	no	12.77	-1.07813	Yes	Yes	Yes	7 30	Single capture	NA	0.592575	9195	728	77	Yes	Positive	No	Haemoproteus coatneyi	AMAVIR01	Yes	ACCGGTGCTACATTTGTTTTTATTTTAACTTACTTACATATCTTAAGAGGATTAAACTATTCATATTCTTATTTACCTTTATCATGGATAACTGGATTAGTAATATTCTTAATTTCAATTGTTACCGCTTTCATGGGTTATGTATTACCTTGGGGTCAAATGAGTTTCTGGGGTGCAACCGTTATTACTAATTTATTATATTTTATACCTGGACTTGTTTCATGGATTTGTGGAGGATATACTATTAGTGATCCAACTTTAAAAAGATTCTTTGTATTACATTTTATATTTCCTTTTATAGCTTTATGTATTGTATTTATACATATATTCTTCTTACACTTACAAGGTAGCTCTAATCCTTTAGGATATGATACTGCTTTAAAAATACCTTTCTATCCA…	Yes	Haemoproteus sp. and Haemoproteus sp. 1	Positive	yes	Positive
HFC-194	616 R	2012-12-28	4	Bosque Protector Jerusalem	Geospizopsis plebejus	Adult	Male	19.3	8.52	4.92	4.86	54	52	no	11.84	-0.473764	Yes	Yes	Yes	18 50	HFC-194, HFC-421, HFC-495	First capture, but not considered for PCR because of lack of sample for PCR.	0.613472	NA	NA	NA	No but screened for morphology					No		Yes	Negative	Negative	no	Recapture
HFC-218	635 r	2013-01-10	1	Bosque Protector Jerusalem	Geospizopsis plebejus	Adult	Male	20.75	8.75	5.28	5.01	64	47	Mild	12.93	-0.37258	Yes	Yes	No	9 30	Single capture	NA	0.623133	8818	1059	123	Yes	Positive	No	Haemoproteus coatneyi	AMAVIR01	Yes	ACCGGTGCTACATTTGTTTTTATTTTAACTTACTTACATATCTTAAGAGGATTAAACTATTCATATTCTTATTTACCTTTATCATGGATAACTGGATTAGTAATATTCTTAATTTCAATTGTTACCGCTTTCATGGGTTATGTATTACCTTGGGGTCAAATGAGTTTCTGGGGTGCAACCGTTATTACTAATTTATTATATTTTATACCTGGACTTGTTTCATGGATTTGTGGAGGATATACTATTAGTGATCCAACTTTAAAAAGATTCTTTGTATTACATTTTATATTTCCTTTTATAGCTTTATGTATTGTATTTATACATATATTCTTCTTACACTTACAAGGTAGCTCTAATCCTTTAGGATATGATACTGCTTTAAAAATACCTTTCTATCCA…	Yes	Haemoproteus coatneyi and Haemoproteus sp. 2	Positive	yes	Positive
HFC-219	636 r	2013-01-10	1	Bosque Protector Jerusalem	Geospizopsis plebejus	Adult	Male	20.13	8.78	5.34	5	66	50	Moderate	NA	NA	Yes	Yes	Yes	9 30	Single capture	NA	No data	9478	505	17	Yes	Positive	No	Haemoproteus coatneyi	AMAVIR01	Yes	ACCGGTGCTACATTTGTTTTTATTTTAACTTACTTACATATCTTAAGAGGATTAAACTATTCATATTCTTATTTACCTTTATCATGGATAACTGGATTAGTAATATTCTTAATTTCAATTGTTACCGCTTTCATGGGTTATGTATTACCTTGGGGTCAAATGAGTTTCTGGGGTGCAACCGTTATTACTAATTTATTATATTTTATACCTGGACTTGTTTCATGGATTTGTGGAGGATATACTATTAGTGATCCAACTTTAAAAAGATTCTTTGTATTACATTTTATATTTCCTTTTATAGCTTTATGTATTGTATTTATACATATATTCTTCTTACACTTACAAGGTAGCTCTAATCCTTTAGGATATGATACTGCTTTAAAAATACCTTTCTATCCA…	Yes	Haemoproteus erythrogravidus	Positive	no	Positive
HFC-227	639 r	2013-01-10	1	Bosque Protector Jerusalem	Geospizopsis plebejus	Adult	Female	21.14	9.03	5.42	4.62	65	46	no	13.51	-0.0585371	Yes	Yes	No	11 10	Single capture	NA	0.639073	9023	922	55	Yes	Negative				No		Yes	Haemoproteus sp. and Haemoproteus sp. 2	Positive	yes	Positive
HFC-228	640 r	2013-01-10	1	Bosque Protector Jerusalem	Geospizopsis plebejus	Adult	Female	21.99	9.42	5.18	4.94	62	50	no	NA	NA	Yes	Yes	Yes	11 10	Single capture	NA	No data	9180	779	41	Yes	Positive	No	Haemoproteus sp.	GEPLE02	Yes	ACTGGAGCCACATTTGTATTTATTCTAACTTACTTACATATCTTAAGAGGATTAAATTACTCATATTCATATTTACCTTTATCATGGATAACAGGATTGGTAATATTCTTAATTTCTATTGTTACTGCTTTTATGGGTTATGTATTACCATGGGGTCAAATGAGTTTCTGGGGTGCAACCGTTATTACTAATTTATTATACTTTATACCTGGTCTTGTATCATGGATTTGTGGCGGATATACTATAAGCGATCCAACTTTAAAAAGATTTTTTGTATTACATTTTATATTTCCTTTTATAGCTTTATGTATTGTATTTATACATATATTCTTCTTACATTTACAAGGTAGCTCTAATCCTTTAGGATATGATACAGCTTTAAAAATACCTTTCTATCCA…	Yes	Haemoproteus sp. and Haemoproteus sp. 2	Positive	yes	Positive
HFC-230	642 r	2013-01-10	1	Bosque Protector Jerusalem	Geospizopsis plebejus	Adult	Female	20.47	8.29	5.3	4.9	62	47	Moderate	NA	NA	Yes	Yes	Yes	12 30	Single capture	NA	No data	9432	506	62	Yes	Positive	No	Haemoproteus coatneyi	AMAVIR01	Yes	ACCGGTGCTACATTTGTTTTTATTTTAACTTACTTACATATCTTAAGAGGATTAAACTATTCATATTCTTATTTACCTTTATCATGGATAACTGGATTAGTAATATTCTTAATTTCAATTGTTACCGCTTTCATGGGTTATGTATTACCTTGGGGTCAAATGAGTTTCTGGGGTGCAACCGTTATTACTAATTTATTATATTTTATACCTGGACTTGTTTCATGGATTTGTGGAGGATATACTATTAGTGATCCAACTTTAAAAAGATTCTTTGTATTACATTTTATATTTCCTTTTATAGCTTTATGTATTGTATTTATACATATATTCTTCTTACACTTACAAGGTAGCTCTAATCCTTTAGGATATGATACTGCTTTAAAAATACCTTTCTATCCA…	Yes	Haemoproteus erythrogravidus	Positive	no	Positive
HFC-235	643 r	2013-01-10	1	Bosque Protector Jerusalem	Geospizopsis plebejus	Adult	NA	21.59	8.72	5.45	4.86	67	51	Moderate	15.11	1.23459	Yes	Yes	No	18 00	Single capture	NA	0.699861	9491	489	20	Yes	Positive	No	Haemoproteus coatneyi	AMAVIR01	Yes	ACCGGTGCTACATTTGTTTTTATTTTAACTTACTTACATATCTTAAGAGGATTAAACTATTCATATTCTTATTTACCTTTATCATGGATAACTGGATTAGTAATATTCTTAATTTCAATTGTTACCGCTTTCATGGGTTATGTATTACCTTGGGGTCAAATGAGTTTCTGGGGTGCAACCGTTATTACTAATTTATTATATTTTATACCTGGACTTGTTTCATGGATTTGTGGAGGATATACTATTAGTGATCCAACTTTAAAAAGATTCTTTGTATTACATTTTATATTTCCTTTTATAGCTTTATGTATTGTATTTATACATATATTCTTCTTACACTTACAAGGTAGCTCTAATCCTTTAGGATATGATACTGCTTTAAAAATACCTTTCTATCCA…	Yes	Haemoproteus coatneyi and Haemoproteus sp. 1	Positive	yes	Positive
HFC-244	538 R	2013-01-11	1	Bosque Protector Jerusalem	Geospizopsis plebejus	Adult	Male	20.54	9.42	5.42	4.79	65	49	Mild	11.96	-1.19937	Yes	Yes	Yes	9 00	HFC-045, HFC-244	Recapture 1	0.582278	9471	416	113	Yes	Positive	No	Haemoproteus coatneyi	AMAVIR01	Yes	ACCGGTGCTACATTTGTTTTTATTTTAACTTACTTACATATCTTAAGAGGATTAAACTATTCATATTCTTATTTACCTTTATCATGGATAACTGGATTAGTAATATTCTTAATTTCAATTGTTACCGCTTTCATGGGTTATGTATTACCTTGGGGTCAAATGAGTTTCTGGGGTGCAACCGTTATTACTAATTTATTATATTTTATACCTGGACTTGTTTCATGGATTTGTGGAGGATATACTATTAGTGATCCAACTTTAAAAAGATTCTTTGTATTACATTTTATATTTCCTTTTATAGCTTTATGTATTGTATTTATACATATATTCTTCTTACACTTACAAGGTAGCTCTAATCCTTTAGGATATGATACTGCTTTAAAAATACCTTTCTATCCA…	Yes	Haemoproteus coatneyi	Positive	no	Recapture
HFC-249	646 r	2013-01-11	1	Bosque Protector Jerusalem	Geospizopsis plebejus	Adult	Female	19.31	8.26	5.11	5.27	61	50	Moderate	13.63	1.30942	Yes	Yes	Yes	9 30	Single capture	NA	0.705852	8373	1525	102	Yes	Positive	No	Haemoproteus coatneyi	AMAVIR01	Yes	ACCGGTGCTACATTTGTTTTTATTTTAACTTACTTACATATCTTAAGAGGATTAAACTATTCATATTCTTATTTACCTTTATCATGGATAACTGGATTAGTAATATTCTTAATTTCAATTGTTACCGCTTTCATGGGTTATGTATTACCTTGGGGTCAAATGAGTTTCTGGGGTGCAACCGTTATTACTAATTTATTATATTTTATACCTGGACTTGTTTCATGGATTTGTGGAGGATATACTATTAGTGATCCAACTTTAAAAAGATTCTTTGTATTACATTTTATATTTCCTTTTATAGCTTTATGTATTGTATTTATACATATATTCTTCTTACACTTACAAGGTAGCTCTAATCCTTTAGGATATGATACTGCTTTAAAAATACCTTTCTATCCA…	Yes	Haemoproteus sp. 1 and Haemoproteus sp. 2	Positive	yes	Positive
HFC-250	647 r	2013-01-11	1	Bosque Protector Jerusalem	Geospizopsis plebejus	Adult	Female	20.79	9.45	5.53	5.15	61	46	Abundant	14.55	1.22014	Yes	Yes	Yes	10 30	Single capture	NA	0.699856	9457	535	8	Yes	Positive		No contig	No contig	No		Yes	Haemoproteus erythrogravidus	Positive	no	Positive
HFC-256	649 r	2013-01-11	1	Bosque Protector Jerusalem	Geospizopsis plebejus	Adult	Female	21.49	8.41	5.27	5.25	65	46	Mild	13.23	-0.577217	Yes	Yes	Yes	12 00	Single capture	NA	0.615635	9555	434	11	Yes	Positive	No	Haemoproteus sp.	GEPLE02	Yes	ACTGGAGCCACATTTGTATTTATTCTAACTTACTTACATATCTTAAGAGGATTAAATTACTCATATTCATATTTACCTTTATCATGGATAACAGGATTGGTAATATTCTTAATTTCTATTGTTACTGCTTTTATGGGTTATGTATTACCATGGGGTCAAATGAGTTTCTGGGGTGCAACCGTTATTACTAATTTATTATACTTTATACCTGGTCTTGTATCATGGATTTGTGGCGGATATACTATAAGCGATCCAACTTTAAAAAGATTTTTTGTATTACATTTTATATTTCCTTTTATAGCTTTATGTATTGTATTTATACATATATTCTTCTTACATTTACAAGGTAGCTCTAATCCTTTAGGATATGATACAGCTTTAAAAATACCTTTCTATCCA…	Yes	Haemoproteus sp.	Positive	no	Positive
HFC-271	661 R	2013-01-13	2	Bosque Protector Jerusalem	Geospizopsis plebejus	Adult	Female	20.97	8.85	5.27	4.81	62	51	no	14.3	0.847393	Yes	Yes	Yes	08 00	HFC-271, HFC-356	First capture	0.681927	8905	997	98	Yes	Positive	No	Plasmodium homopolare	BAEBIC02	Yes	ACAGGTGCATCATTTGTATTTATTCTTACATATTTACATATTTTAAGAGGATTAAATTATTCTTATTCTTATTTACCTTTATCATGGATATCAGGATTAATAATATTTTTAATATCAATAGTTACTGCTTTTATGGGATATGTACTACCTTGGGGTCAAATGAGTTTCTGGGGTGCAACCGTCATTACTAATTTATTATATTTTATACCTGGTCTTGTTTCATGGATCTGTGGTGGATATCTTGTAAGCGACCCAACATTAAAAAGATTTTTTGTATTACATTTTATATTTCCATTTATAGCCTTATGTATTGTATTTATACATATATTCTTTCTACATTTACAAGGTAGCACAAATCCTTTAGGGTATGATACAGCTTTAAAAATACCCTTCTATCCA…	Yes	Haemoproteus erythrogravidus and Plasmodium (Novyella) sp.	Positive	yes	Positive
HFC-273	663 r	2013-01-13	2	Bosque Protector Jerusalem	Geospizopsis plebejus	Adult	Male	20.17	8.58	5.03	4.86	67	50	no	12.44	-0.467054	Yes	Yes	Yes	08 30	Single capture	NA	0.616758	9053	851	96	Yes	Positive	No	Haemoproteus coatneyi	AMAVIR01	Yes	ACCGGTGCTACATTTGTTTTTATTTTAACTTACTTACATATCTTAAGAGGATTAAACTATTCATATTCTTATTTACCTTTATCATGGATAACTGGATTAGTAATATTCTTAATTTCAATTGTTACCGCTTTCATGGGTTATGTATTACCTTGGGGTCAAATGAGTTTCTGGGGTGCAACCGTTATTACTAATTTATTATATTTTATACCTGGACTTGTTTCATGGATTTGTGGAGGATATACTATTAGTGATCCAACTTTAAAAAGATTCTTTGTATTACATTTTATATTTCCTTTTATAGCTTTATGTATTGTATTTATACATATATTCTTCTTACACTTACAAGGTAGCTCTAATCCTTTAGGATATGATACTGCTTTAAAAATACCTTTCTATCCA…	Yes	Haemoproteus coatneyi	Positive	no	Positive
HFC-274	664 r	2013-01-13	2	Bosque Protector Jerusalem	Geospizopsis plebejus	Adult	Male	21.07	9.1	5.34	5.02	64	48	no	13.44	-0.0808012	Yes	Yes	Yes	08 30	Single capture	NA	0.637874	9294	645	61	Yes	Positive	No	Haemoproteus coatneyi	AMAVIR01	Yes	ACCGGTGCTACATTTGTTTTTATTTTAACTTACTTACATATCTTAAGAGGATTAAACTATTCATATTCTTATTTACCTTTATCATGGATAACTGGATTAGTAATATTCTTAATTTCAATTGTTACCGCTTTCATGGGTTATGTATTACCTTGGGGTCAAATGAGTTTCTGGGGTGCAACCGTTATTACTAATTTATTATATTTTATACCTGGACTTGTTTCATGGATTTGTGGAGGATATACTATTAGTGATCCAACTTTAAAAAGATTCTTTGTATTACATTTTATATTTCCTTTTATAGCTTTATGTATTGTATTTATACATATATTCTTCTTACACTTACAAGGTAGCTCTAATCCTTTAGGATATGATACTGCTTTAAAAATACCTTTCTATCCA…	Yes	Haemoproteus erythrogravidus	Positive	no	Positive
HFC-277	667 r	2013-01-13	2	Bosque Protector Jerusalem	Geospizopsis plebejus	Adult	Male	20.63	8.57	5.11	5.06	61	42	no	13.15	-0.0707468	No	Yes	Yes	09 00	Single capture	NA	0.637421	NA	NA	NA	No					No		No	Not scanned	Not scanned	Not scanned	Not scanned
HFC-278	668 r	2013-01-13	2	Bosque Protector Jerusalem	Geospizopsis plebejus	Adult	Male	21.07	8.35	5.43	5.23	65	50	Mild	13.76	0.239199	Yes	Yes	Yes	09 00	Single capture	NA	0.653061	9529	471	0	Yes	Positive	Double band, not sequenced	Double band, not sequenced	Double band, not sequenced	No		Yes	Negative	Negative	no	Negative
HFC-297	677 R	2013-01-19	3	Bosque Protector Jerusalem	Geospizopsis plebejus	Adult	Female	20.86	8.36	5.16	4.71	64	47	Moderate	12.46	-0.917593	Yes	Yes	Yes	08 15	HFC-297, HFC-718	First capture	0.597315	9432	568	1	Yes	Positive	No	Haemoproteus sp.	GEPLE02	Yes	ACTGGAGCCACATTTGTATTTATTCTAACTTACTTACATATCTTAAGAGGATTAAATTACTCATATTCATATTTACCTTTATCATGGATAACAGGATTGGTAATATTCTTAATTTCTATTGTTACTGCTTTTATGGGTTATGTATTACCATGGGGTCAAATGAGTTTCTGGGGTGCAACCGTTATTACTAATTTATTATACTTTATACCTGGTCTTGTATCATGGATTTGTGGCGGATATACTATAAGCGATCCAACTTTAAAAAGATTTTTTGTATTACATTTTATATTTCCTTTTATAGCTTTATGTATTGTATTTATACATATATTCTTCTTACATTTACAAGGTAGCTCTAATCCTTTAGGATATGATACAGCTTTAAAAATACCTTTCTATCCA…	Yes	Haemoproteus sp.	Positive	no	Positive
HFC-298	678 r	2013-01-19	3	Bosque Protector Jerusalem	Geospizopsis plebejus	Adult	Female	21.63	8.94	5.37	4.95	65	49	Moderate	13.85	-0.0526885	Yes	Yes	Yes	08 15	Single capture	NA	0.640314	8642	1308	50	Yes	Negative				No		Yes	Haemoproteus sp. and Plasmodium (Novyella) homopolare	Positive	yes	Positive
HFC-301	692 R	2013-01-19	3	Bosque Protector Jerusalem	Geospizopsis plebejus	Adult	Female	21.02	9.13	5.4	5.08	64	48	no	14.2	0.713296	Yes	Yes	Yes	11 50	Single capture	NA	0.675547	NA	NA	NA	No					No		No	no smear	Not scanned	Not scanned	Not scanned
HFC-302	693 r	2013-01-19	3	Bosque Protector Jerusalem	Geospizopsis plebejus	Adult	Female	20.9	8.72	5.27	4.89	64	48	Moderate	14.57	1.16513	Yes	Yes	No	13 30	Single capture	NA	0.697129	9533	467	0	Yes	Positive	No	Haemoproteus coatneyi	AMAVIR01	Yes	ACCGGTGCTACATTTGTTTTTATTTTAACTTACTTACATATCTTAAGAGGATTAAACTATTCATATTCTTATTTACCTTTATCATGGATAACTGGATTAGTAATATTCTTAATTTCAATTGTTACCGCTTTCATGGGTTATGTATTACCTTGGGGTCAAATGAGTTTCTGGGGTGCAACCGTTATTACTAATTTATTATATTTTATACCTGGACTTGTTTCATGGATTTGTGGAGGATATACTATTAGTGATCCAACTTTAAAAAGATTCTTTGTATTACATTTTATATTTCCTTTTATAGCTTTATGTATTGTATTTATACATATATTCTTCTTACACTTACAAGGTAGCTCTAATCCTTTAGGATATGATACTGCTTTAAAAATACCTTTCTATCCA…	Yes	Negative	Negative	no	Positive
HFC-303	694 r	2013-01-19	3	Bosque Protector Jerusalem	Geospizopsis plebejus	Adult	Male	20.27	8.91	5.35	5.14	67	48	Moderate	14.29	1.31475	Yes	Yes	Yes	NA	Single capture	NA	0.704983	8001	1931	68	Yes	Positive	No	Haemoproteus coatneyi	AMAVIR01	Yes	ACCGGTGCTACATTTGTTTTTATTTTAACTTACTTACATATCTTAAGAGGATTAAACTATTCATATTCTTATTTACCTTTATCATGGATAACTGGATTAGTAATATTCTTAATTTCAATTGTTACCGCTTTCATGGGTTATGTATTACCTTGGGGTCAAATGAGTTTCTGGGGTGCAACCGTTATTACTAATTTATTATATTTTATACCTGGACTTGTTTCATGGATTTGTGGAGGATATACTATTAGTGATCCAACTTTAAAAAGATTCTTTGTATTACATTTTATATTTCCTTTTATAGCTTTATGTATTGTATTTATACATATATTCTTCTTACACTTACAAGGTAGCTCTAATCCTTTAGGATATGATACTGCTTTAAAAATACCTTTCTATCCA…	Yes	Haemoproteus coatneyi	Positive	no	Positive
HFC-311	700 R	2013-01-19	3	Bosque Protector Jerusalem	Geospizopsis plebejus	Adult	Male	20.81	9.25	5.35	5.18	63	46	Moderate	13.43	0.0865037	No	No	Yes	16 30	Single capture	NA	0.645363	NA	NA	NA	No					No		No	Not scanned	Not scanned	Not scanned	Not scanned
HFC-312	701 R	2013-01-19	3	Bosque Protector Jerusalem	Geospizopsis plebejus	Adult	Male	21.24	8.08	5.41	4.54	65	47	Moderate	NA	NA	Yes	Yes	NA	17 30	Single capture	NA	No data	9401	599	1	Yes	Positive	No	Haemoproteus sp.	GEPLE02	Yes	ACTGGAGCCACATTTGTATTTATTCTAACTTACTTACATATCTTAAGAGGATTAAATTACTCATATTCATATTTACCTTTATCATGGATAACAGGATTGGTAATATTCTTAATTTCTATTGTTACTGCTTTTATGGGTTATGTATTACCATGGGGTCAAATGAGTTTCTGGGGTGCAACCGTTATTACTAATTTATTATACTTTATACCTGGTCTTGTATCATGGATTTGTGGCGGATATACTATAAGCGATCCAACTTTAAAAAGATTTTTTGTATTACATTTTATATTTCCTTTTATAGCTTTATGTATTGTATTTATACATATATTCTTCTTACATTTACAAGGTAGCTCTAATCCTTTAGGATATGATACAGCTTTAAAAATACCTTTCTATCCA…	Yes	Haemoproteus sp.	Positive	no	Positive
HFC-321	708 R	2013-01-20	3	Bosque Protector Jerusalem	Geospizopsis plebejus	Adult	Female	20.53	8.15	5.17	5.05	61	43	Moderate	15.58	2.42745	Yes	Yes	Yes	07 10	Single capture	NA	0.758889	9058	931	11	Yes	Positive	Yes	Multiple infection	Multiple infection	Yes	ACTGGWGCTACATTTGTWTTTATTYTAACTTACTTACATATMTTAAGAGGATTAAAYTAYTCATATTCWTATTTACCTTTATCATGGATAACWGGATTRGTAATATTCTTAATTTCWATTGTTACYGCTTTYATGGGTTATGTATTACCWTGGGGTCAAATGAGTTTCTGGGGTGCAACCGTTATTACTAATTTATTATAYTTTATACCTGGWCTWGTWTCATGGATTTGTGGMGGATATACTATWAGYGATCCAACTTTAAAAAGATTYTTTGTATTACATTTTATATTTCCTTTTATAGCTTTATGTATTGTATTTATACATATATTCTTCTTACAYTTACAAGGTAGCTCTAATCCTTTAGGATATGATACWGCTTTAAAAATACCTTTCTATCCA…	Yes	Haemoproteus coatneyi	Positive	Only by PCR	Positive
HFC-341	610 R	2013-01-26	4	Bosque Protector Jerusalem	Geospizopsis plebejus	Adult	Male	20.03	9.35	5.34	4.43	68	51	no	14.5	1.68842	Yes	Yes	Yes	08 00	HFC-165, HFC-341, HFC-748	Recapture 1	0.723914	9102	898	2	Yes	Positive	No	Plasmodium homopolare	BAEBIC02	Yes	ACAGGTGCATCATTTGTATTTATTCTTACATATTTACATATTTTAAGAGGATTAAATTATTCTTATTCTTATTTACCTTTATCATGGATATCAGGATTAATAATATTTTTAATATCAATAGTTACTGCTTTTATGGGATATGTACTACCTTGGGGTCAAATGAGTTTCTGGGGTGCAACCGTCATTACTAATTTATTATATTTTATACCTGGTCTTGTTTCATGGATCTGTGGTGGATATCTTGTAAGCGACCCAACATTAAAAAGATTTTTTGTATTACATTTTATATTTCCATTTATAGCCTTATGTATTGTATTTATACATATATTCTTTCTACATTTACAAGGTAGCACAAATCCTTTAGGGTATGATACAGCTTTAAAAATACCCTTCTATCCA…	Yes	Haemoproteus sp. and Plasmodium (Novyella) homopolare	Positive	yes	Recapture
HFC-355	733 R	2013-01-26	4	Bosque Protector Jerusalem	Geospizopsis plebejus	Adult	Female	20.43	9.12	5.2	4.74	61	49	Moderate	13.64	0.555642	Yes	Yes	Yes	09 30	Single capture	NA	0.667646	9313	671	16	Yes	Negative				No		Yes	Haemoproteus coatneyi	Positive	no	Positive
HFC-356	661 R	2013-01-26	4	Bosque Protector Jerusalem	Geospizopsis plebejus	Adult	Female	20.51	8.5	5.14	4.7	62	46	Moderate	13.82	0.681086	Yes	Yes	Yes	09 30	HFC-271, HFC-356	Recapture 1	0.673818	9116	763	121	Yes	Positive	No	Plasmodium homopolare	BAEBIC02	Yes	ACAGGTGCATCATTTGTATTTATTCTTACATATTTACATATTTTAAGAGGATTAAATTATTCTTATTCTTATTTACCTTTATCATGGATATCAGGATTAATAATATTTTTAATATCAATAGTTACTGCTTTTATGGGATATGTACTACCTTGGGGTCAAATGAGTTTCTGGGGTGCAACCGTCATTACTAATTTATTATATTTTATACCTGGTCTTGTTTCATGGATCTGTGGTGGATATCTTGTAAGCGACCCAACATTAAAAAGATTTTTTGTATTACATTTTATATTTCCATTTATAGCCTTATGTATTGTATTTATACATATATTCTTTCTACATTTACAAGGTAGCACAAATCCTTTAGGGTATGATACAGCTTTAAAAATACCCTTCTATCCA…	Yes	Haemoproteus erythrogravidus and Plasmodium (Novyella) homopolare	Positive	yes	Recapture
HFC-360	737 R	2013-01-26	4	Bosque Protector Jerusalem	Geospizopsis plebejus	Adult	Female	20.02	7.92	5.46	5.03	61	44	Moderate	12.54	-0.264762	Yes	Yes	Yes	13 00	Single capture	NA	0.626374	7127	2823	50	Yes	Positive	No	Haemoproteus coatneyi	AMAVIR01	Yes	ACCGGTGCTACATTTGTTTTTATTTTAACTTACTTACATATCTTAAGAGGATTAAACTATTCATATTCTTATTTACCTTTATCATGGATAACTGGATTAGTAATATTCTTAATTTCAATTGTTACCGCTTTCATGGGTTATGTATTACCTTGGGGTCAAATGAGTTTCTGGGGTGCAACCGTTATTACTAATTTATTATATTTTATACCTGGACTTGTTTCATGGATTTGTGGAGGATATACTATTAGTGATCCAACTTTAAAAAGATTCTTTGTATTACATTTTATATTTCCTTTTATAGCTTTATGTATTGTATTTATACATATATTCTTCTTACACTTACAAGGTAGCTCTAATCCTTTAGGATATGATACTGCTTTAAAAATACCTTTCTATCCA…	Yes	Haemoproteus erythrogravidus	Positive	no	Positive
HFC-370	741 R	2013-01-27	4	Bosque Protector Jerusalem	Geospizopsis plebejus	Adult	NA	20.16	8.8	5.44	5.34	63	46	no	13.16	0.259766	Yes	Yes	Yes	09 00	Single capture	NA	0.652778	9174	749	77	Yes	Positive	No	Haemoproteus coatneyi	AMAVIR01	Yes	ACCGGTGCTACATTTGTTTTTATTTTAACTTACTTACATATCTTAAGAGGATTAAACTATTCATATTCTTATTTACCTTTATCATGGATAACTGGATTAGTAATATTCTTAATTTCAATTGTTACCGCTTTCATGGGTTATGTATTACCTTGGGGTCAAATGAGTTTCTGGGGTGCAACCGTTATTACTAATTTATTATATTTTATACCTGGACTTGTTTCATGGATTTGTGGAGGATATACTATTAGTGATCCAACTTTAAAAAGATTCTTTGTATTACATTTTATATTTCCTTTTATAGCTTTATGTATTGTATTTATACATATATTCTTCTTACACTTACAAGGTAGCTCTAATCCTTTAGGATATGATACTGCTTTAAAAATACCTTTCTATCCA…	Yes	Haemoproteus coatneyi	Positive	no	Positive
HFC-373	744 R	2013-01-27	4	Bosque Protector Jerusalem	Geospizopsis plebejus	Adult	Female	20.28	8.37	5.69	5.16	64	47	Moderate	12.63	-0.352067	Yes	Yes	No	11 30	Single capture	NA	0.622781	9154	837	9	Yes	Positive	No	Plasmodium homopolare	BAEBIC02	Yes	ACAGGTGCATCATTTGTATTTATTCTTACATATTTACATATTTTAAGAGGATTAAATTATTCTTATTCTTATTTACCTTTATCATGGATATCAGGATTAATAATATTTTTAATATCAATAGTTACTGCTTTTATGGGATATGTACTACCTTGGGGTCAAATGAGTTTCTGGGGTGCAACCGTCATTACTAATTTATTATATTTTATACCTGGTCTTGTTTCATGGATCTGTGGTGGATATCTTGTAAGCGACCCAACATTAAAAAGATTTTTTGTATTACATTTTATATTTCCATTTATAGCCTTATGTATTGTATTTATACATATATTCTTTCTACATTTACAAGGTAGCACAAATCCTTTAGGGTATGATACAGCTTTAAAAATACCCTTCTATCCA…	Yes	Haemoproteus sp. and Plasmodium (Novyella) homopolare	Positive	yes	Positive
HFC-383	1585 B	2013-02-02	1	Bosque Protector Jerusalem	Geospizopsis plebejus	Adult	Female	20.94	9.26	5.25	4.86	63	46	Mild	12.72	-0.712149	Yes	Yes	Yes	08 55	Single capture	NA	0.60745	9027	873	100	Yes	Positive	No	Haemoproteus coatneyi	AMAVIR01	Yes	ACCGGTGCTACATTTGTTTTTATTTTAACTTACTTACATATCTTAAGAGGATTAAACTATTCATATTCTTATTTACCTTTATCATGGATAACTGGATTAGTAATATTCTTAATTTCAATTGTTACCGCTTTCATGGGTTATGTATTACCTTGGGGTCAAATGAGTTTCTGGGGTGCAACCGTTATTACTAATTTATTATATTTTATACCTGGACTTGTTTCATGGATTTGTGGAGGATATACTATTAGTGATCCAACTTTAAAAAGATTCTTTGTATTACATTTTATATTTCCTTTTATAGCTTTATGTATTGTATTTATACATATATTCTTCTTACACTTACAAGGTAGCTCTAATCCTTTAGGATATGATACTGCTTTAAAAATACCTTTCTATCCA…	Yes	Haemoproteus coatneyi and Haemoproteus sp. 3	Positive	yes	Positive
HFC-384	545 R	2013-02-02	1	Bosque Protector Jerusalem	Geospizopsis plebejus	Adult	Female	20.42	9.02	5.36	4.63	63	44	Mild	12.96	-0.117539	Yes	Yes	Yes	09 35	Single capture	NA	0.634672	9445	546	9	Yes	Positive	No	Plasmodium homopolare	BAEBIC02	Yes	ACAGGTGCATCATTTGTATTTATTCTTACATATTTACATATTTTAAGAGGATTAAATTATTCTTATTCTTATTTACCTTTATCATGGATATCAGGATTAATAATATTTTTAATATCAATAGTTACTGCTTTTATGGGATATGTACTACCTTGGGGTCAAATGAGTTTCTGGGGTGCAACCGTCATTACTAATTTATTATATTTTATACCTGGTCTTGTTTCATGGATCTGTGGTGGATATCTTGTAAGCGACCCAACATTAAAAAGATTTTTTGTATTACATTTTATATTTCCATTTATAGCCTTATGTATTGTATTTATACATATATTCTTTCTACATTTACAAGGTAGCACAAATCCTTTAGGGTATGATACAGCTTTAAAAATACCCTTCTATCCA…	Yes	Plasmodium (Novyella) homopolare	Positive	no	Positive
HFC-386	682 R	2013-02-02	1	Bosque Protector Jerusalem	Geospizopsis plebejus	Adult	Female	21.4	8.35	5.33	4.73	63	45	Moderate	14.28	0.534158	Yes	Yes	Yes	11 35	HFC-019, HFC-386	Recapture 1	0.66729	9371	629	0	Yes	Positive	No	Haemoproteus sp.	GEPLE02	Yes	ACTGGAGCCACATTTGTATTTATTCTAACTTACTTACATATCTTAAGAGGATTAAATTACTCATATTCATATTTACCTTTATCATGGATAACAGGATTGGTAATATTCTTAATTTCTATTGTTACTGCTTTTATGGGTTATGTATTACCATGGGGTCAAATGAGTTTCTGGGGTGCAACCGTTATTACTAATTTATTATACTTTATACCTGGTCTTGTATCATGGATTTGTGGCGGATATACTATAAGCGATCCAACTTTAAAAAGATTTTTTGTATTACATTTTATATTTCCTTTTATAGCTTTATGTATTGTATTTATACATATATTCTTCTTACATTTACAAGGTAGCTCTAATCCTTTAGGATATGATACAGCTTTAAAAATACCTTTCTATCCA…	Yes	Negative	Negative	no	Recapture
HFC-389	1588 B	2013-02-02	1	Bosque Protector Jerusalem	Geospizopsis plebejus	Adult	Female	21.7	8.68	5.56	5.18	62	45	Moderate	14.32	0.369576	Yes	Yes	Yes	13 50	Single capture	NA	0.659908	9491	504	5	Yes	Positive	No	Haemoproteus coatneyi	AMAVIR01	Yes	ACCGGTGCTACATTTGTTTTTATTTTAACTTACTTACATATCTTAAGAGGATTAAACTATTCATATTCTTATTTACCTTTATCATGGATAACTGGATTAGTAATATTCTTAATTTCAATTGTTACCGCTTTCATGGGTTATGTATTACCTTGGGGTCAAATGAGTTTCTGGGGTGCAACCGTTATTACTAATTTATTATATTTTATACCTGGACTTGTTTCATGGATTTGTGGAGGATATACTATTAGTGATCCAACTTTAAAAAGATTCTTTGTATTACATTTTATATTTCCTTTTATAGCTTTATGTATTGTATTTATACATATATTCTTCTTACACTTACAAGGTAGCTCTAATCCTTTAGGATATGATACTGCTTTAAAAATACCTTTCTATCCA…	Yes	Haemoproteus erythrogravidus	Positive	no	Positive
HFC-393	1589 B	2013-02-03	1	Bosque Protector Jerusalem	Geospizopsis plebejus	Adult	Female	20.89	9.28	5.62	5.21	64	46	Moderate	17.89	4.49195	Yes	Yes	Yes	06 50	Single capture	NA	0.856391	9499	487	14	Yes	Positive	No	Haemoproteus coatneyi	AMAVIR01	Yes	ACCGGTGCTACATTTGTTTTTATTTTAACTTACTTACATATCTTAAGAGGATTAAACTATTCATATTCTTATTTACCTTTATCATGGATAACTGGATTAGTAATATTCTTAATTTCAATTGTTACCGCTTTCATGGGTTATGTATTACCTTGGGGTCAAATGAGTTTCTGGGGTGCAACCGTTATTACTAATTTATTATATTTTATACCTGGACTTGTTTCATGGATTTGTGGAGGATATACTATTAGTGATCCAACTTTAAAAAGATTCTTTGTATTACATTTTATATTTCCTTTTATAGCTTTATGTATTGTATTTATACATATATTCTTCTTACACTTACAAGGTAGCTCTAATCCTTTAGGATATGATACTGCTTTAAAAATACCTTTCTATCCA…	Yes	Haemoproteus coatneyi	Positive	no	Positive
HFC-417	1603 B	2013-02-09	2	Bosque Protector Jerusalem	Geospizopsis plebejus	Adult	Male	19.76	9.69	5.13	5.02	65	52	no	11.62	-1.00746	Yes	Yes	Yes	13 30	Single capture	NA	0.588057	8617	1129	254	Yes	Positive	No	Haemoproteus coatneyi	AMAVIR01	Yes	ACCGGTGCTACATTTGTTTTTATTTTAACTTACTTACATATCTTAAGAGGATTAAACTATTCATATTCTTATTTACCTTTATCATGGATAACTGGATTAGTAATATTCTTAATTTCAATTGTTACCGCTTTCATGGGTTATGTATTACCTTGGGGTCAAATGAGTTTCTGGGGTGCAACCGTTATTACTAATTTATTATATTTTATACCTGGACTTGTTTCATGGATTTGTGGAGGATATACTATTAGTGATCCAACTTTAAAAAGATTCTTTGTATTACATTTTATATTTCCTTTTATAGCTTTATGTATTGTATTTATACATATATTCTTCTTACACTTACAAGGTAGCTCTAATCCTTTAGGATATGATACTGCTTTAAAAATACCTTTCTATCCA…	Yes	Haemoproteus coatneyi	Positive	no	Positive
HFC-420	1604 B	2013-02-09	2	Bosque Protector Jerusalem	Geospizopsis plebejus	Adult	Male	20.69	9.98	5.35	5.22	66	50	Moderate	13.16	-0.101663	Yes	Yes	No	14 00	Single capture	NA	0.636056	9113	855	32	Yes	Positive	No	Plasmodium homopolare	BAEBIC02	Yes	ACAGGTGCATCATTTGTATTTATTCTTACATATTTACATATTTTAAGAGGATTAAATTATTCTTATTCTTATTTACCTTTATCATGGATATCAGGATTAATAATATTTTTAATATCAATAGTTACTGCTTTTATGGGATATGTACTACCTTGGGGTCAAATGAGTTTCTGGGGTGCAACCGTCATTACTAATTTATTATATTTTATACCTGGTCTTGTTTCATGGATCTGTGGTGGATATCTTGTAAGCGACCCAACATTAAAAAGATTTTTTGTATTACATTTTATATTTCCATTTATAGCCTTATGTATTGTATTTATACATATATTCTTTCTACATTTACAAGGTAGCACAAATCCTTTAGGGTATGATACAGCTTTAAAAATACCCTTCTATCCA…	Yes	Haemoproteus sp. and Plasmodium (Novyella) homopolare	Positive	yes	Positive
HFC-421	616 R	2013-02-09	2	Bosque Protector Jerusalem	Geospizopsis plebejus	Adult	Male	20.31	8.76	5.03	5.09	64	49	Moderate	12.25	-0.752525	Yes	Yes	Yes	14 00	HFC-194, HFC-421, HFC-495	Considered as first capture (instead of HFC-194) for PCR (because HFC-194 was no good for PCR)	0.603151	9323	677	1	Yes	Positive	No	Plasmodium homopolare	BAEBIC02	Yes	ACAGGTGCATCATTTGTATTTATTCTTACATATTTACATATTTTAAGAGGATTAAATTATTCTTATTCTTATTTACCTTTATCATGGATATCAGGATTAATAATATTTTTAATATCAATAGTTACTGCTTTTATGGGATATGTACTACCTTGGGGTCAAATGAGTTTCTGGGGTGCAACCGTCATTACTAATTTATTATATTTTATACCTGGTCTTGTTTCATGGATCTGTGGTGGATATCTTGTAAGCGACCCAACATTAAAAAGATTTTTTGTATTACATTTTATATTTCCATTTATAGCCTTATGTATTGTATTTATACATATATTCTTTCTACATTTACAAGGTAGCACAAATCCTTTAGGGTATGATACAGCTTTAAAAATACCCTTCTATCCA…	Yes	Plasmodium sp.	Positive	no	Positive
HFC-425	1605 B	2013-02-09	2	Bosque Protector Jerusalem	Geospizopsis plebejus	Juvenile	NA	20.96	8.39	4.73	5.38	58	41	Moderate	12.8	-0.645788	Yes	Yes	Yes	15 30	Single capture	NA	0.610687	9282	718	0	Yes	Positive	Yes	Multiple infection	Multiple infection	Yes	TTTATGGTGCTTTCGATATATGCATGCAACAGGTGCTTCATTTGTATTTATTTTAACTTAYTTACATATTTTAAGAGGATTAAATTATTCATATTCATATTTACCTTTATCATGGATATCTGGACTAATYATATTTTTAATATCTATTGTAACAGCTTTTATGGGTTATGTATTACCTTGGGGTCAAATGAGTTTCTGGGGTGCTACAGTTATTACTAATTTATTATATTTTATACCTGGACTTGTTTCATGGATATGTGGTGGATATYTTGTAAGTGACCCAACCTTAAAAAGATTCTTTGTATTACATTTTACATTTCCATTTATAGCYTTATGTATTGTATTTATACATATATTCTTTYTACATTTACAAGGTAGCACAAATCCTTTAGGGTATGA…	Yes	Negative	Negative	No. Only by PCR.	Positive
HFC-455	1622 B	2013-02-11	3	Bosque Protector Jerusalem	Geospizopsis plebejus	Adult	Female	21.99	8.79	5.55	4.68	64	52	no	12.36	-1.78819	Yes	Yes	Yes	08 00	Single capture	NA	0.562074	9331	656	13	Yes	Positive	No	Haemoproteus coatneyi	AMAVIR01	Yes	ACCGGTGCTACATTTGTTTTTATTTTAACTTACTTACATATCTTAAGAGGATTAAACTATTCATATTCTTATTTACCTTTATCATGGATAACTGGATTAGTAATATTCTTAATTTCAATTGTTACCGCTTTCATGGGTTATGTATTACCTTGGGGTCAAATGAGTTTCTGGGGTGCAACCGTTATTACTAATTTATTATATTTTATACCTGGACTTGTTTCATGGATTTGTGGAGGATATACTATTAGTGATCCAACTTTAAAAAGATTCTTTGTATTACATTTTATATTTCCTTTTATAGCTTTATGTATTGTATTTATACATATATTCTTCTTACACTTACAAGGTAGCTCTAATCCTTTAGGATATGATACTGCTTTAAAAATACCTTTCTATCCA…	Yes	Haemoproteus erythrogravidus and Haemoproteus coatneyi	Positive	yes	Positive
HFC-476	1632 B	2013-02-11	3	Bosque Protector Jerusalem	Geospizopsis plebejus	Adult	Female	21.9	8.55	5.47	5.17	66	42	Moderate	15.04	0.953187	Yes	Yes	No	17 30	Single capture	NA	0.686758	7501	2405	94	Yes	Negative				No		Yes	Haemoproteus sp. and Plasmodium sp.	Positive	yes	Positive
HFC-478	1633 B	2013-02-11	3	Bosque Protector Jerusalem	Geospizopsis plebejus	Adult	Female	20.51	9.05	5.34	5.03	69	49	Moderate	13.68	0.541086	No	No	Yes	17 30	Single capture	NA	0.666992	NA	NA	NA	No					No		No	Not scanned	Not scanned	Not scanned	Not scanned
HFC-487	1639 B	2013-02-12	3	Bosque Protector Jerusalem	Geospizopsis plebejus	Adult	Female	21.49	8.5	5.29	4.67	64	46	Miled	12.49	-1.31722	Yes	Yes	No	12 30	Single capture	NA	0.581201	9492	508	0	Yes	Positive	No	Haemoproteus sp.	GEPLE02	Yes	ACTGGAGCCACATTTGTATTTATTCTAACTTACTTACATATCTTAAGAGGATTAAATTACTCATATTCATATTTACCTTTATCATGGATAACAGGATTGGTAATATTCTTAATTTCTATTGTTACTGCTTTTATGGGTTATGTATTACCATGGGGTCAAATGAGTTTCTGGGGTGCAACCGTTATTACTAATTTATTATACTTTATACCTGGTCTTGTATCATGGATTTGTGGCGGATATACTATAAGCGATCCAACTTTAAAAAGATTTTTTGTATTACATTTTATATTTCCTTTTATAGCTTTATGTATTGTATTTATACATATATTCTTCTTACATTTACAAGGTAGCTCTAATCCTTTAGGATATGATACAGCTTTAAAAATACCTTTCTATCCA…	Yes	Negative	Negative	no	Positive
HFC-495	616 R	2013-02-23	4	Bosque Protector Jerusalem	Geospizopsis plebejus	Adult	Male	20.45	8.71	5.1	4.65	65	55	no	11.69	-1.408	Yes	Yes	Yes	07 30	HFC-194, HFC-421, HFC-495	Recapture 2	0.571638	9412	588	0	Yes	Positive	No	Plasmodium homopolare	BAEBIC02	Yes	ACAGGTGCATCATTTGTATTTATTCTTACATATTTACATATTTTAAGAGGATTAAATTATTCTTATTCTTATTTACCTTTATCATGGATATCAGGATTAATAATATTTTTAATATCAATAGTTACTGCTTTTATGGGATATGTACTACCTTGGGGTCAAATGAGTTTCTGGGGTGCAACCGTCATTACTAATTTATTATATTTTATACCTGGTCTTGTTTCATGGATCTGTGGTGGATATCTTGTAAGCGACCCAACATTAAAAAGATTTTTTGTATTACATTTTATATTTCCATTTATAGCCTTATGTATTGTATTTATACATATATTCTTTCTACATTTACAAGGTAGCACAAATCCTTTAGGGTATGATACAGCTTTAAAAATACCCTTCTATCCA…	Yes	Negative	Negative	no	Recapture
HFC-499	1643 B	2013-02-23	4	Bosque Protector Jerusalem	Geospizopsis plebejus	Adult	Female	20.83	10.03	5.16	4.86	64	44	Mild	12.69	-0.667135	Yes	Yes	Yes	10 30	Single capture	NA	0.609217	7785	2152	63	Yes	Positive	No	Haemoproteus coatneyi	AMAVIR01	Yes	ACCGGTGCTACATTTGTTTTTATTTTAACTTACTTACATATCTTAAGAGGATTAAACTATTCATATTCTTATTTACCTTTATCATGGATAACTGGATTAGTAATATTCTTAATTTCAATTGTTACCGCTTTCATGGGTTATGTATTACCTTGGGGTCAAATGAGTTTCTGGGGTGCAACCGTTATTACTAATTTATTATATTTTATACCTGGACTTGTTTCATGGATTTGTGGAGGATATACTATTAGTGATCCAACTTTAAAAAGATTCTTTGTATTACATTTTATATTTCCTTTTATAGCTTTATGTATTGTATTTATACATATATTCTTCTTACACTTACAAGGTAGCTCTAATCCTTTAGGATATGATACTGCTTTAAAAATACCTTTCTATCCA…	Yes	Haemoproteus sp.	Positive	no	Positive
HFC-505	1646 B	2013-02-23	4	Bosque Protector Jerusalem	Geospizopsis plebejus	Adult	Male	20.32	8.84	5.05	4.65	67	50	Mild	12.35	-0.659345	Yes	Yes	No	15 30	Single capture	NA	0.607776	9535	441	24	Yes	Negative				No		Yes	Haemoproteus coatneyi and Haemoproteus sp. 2 and microfilaria	Positive	yes	Positive
HFC-507	1648 B	2013-02-23	4	Bosque Protector Jerusalem	Geospizopsis plebejus	Adult	Male	21.02	9.31	5.37	5.04	65	50	Moderate	14.64	1.1533	Yes	Yes	Yes	17 00	Single capture	NA	0.69648	8856	1131	13	Yes	Negative				No		Yes	Haemoproteus coatneyi	Positive	no	Positive
HFC-516	1655 B	2013-02-24	4	Bosque Protector Jerusalem	Geospizopsis plebejus	Adult	Male	21.56	9.43	5.52	5.05	65	48	Mild	13.65	-0.204953	No	No	Yes	11 30	Single capture	NA	0.633117	NA	NA	NA	No					No		No	Not scanned	Not scanned	Not scanned	Not scanned
HFC-522	991 R	2013-03-09	1	Bosque Protector Jerusalem	Geospizopsis plebejus	Juvenile	Female	20.35	9.18	5.12	4.76	63	48	Moderate	11.35	-1.6798	Yes	Yes	Yes	07 00	Single capture	NA	0.55774	9193	807	0	Yes	Positive	Double band, not sequenced	Double band, not sequenced	Double band, not sequenced	No		Yes	Negative	Negative	no	Negative
HFC-523	992 R	2013-03-09	1	Bosque Protector Jerusalem	Geospizopsis plebejus	Juvenile	Female	20.9	8.08	4.98	4.78	62	46	Moderate	10.52	-2.88487	Yes	Yes	No	07 00	Single capture	NA	0.503349	8492	1508	0	Yes	Negative				No		Yes	Negative	Negative	no	Negative
HFC-526	995 R	2013-03-09	1	Bosque Protector Jerusalem	Geospizopsis plebejus	Juvenile	Female	21.41	8.56	4.69	4.6	60	45	Moderate	11.36	-2.39266	Yes	Yes	Yes	08 00	Single capture	NA	0.530593	9307	620	73	Yes	Positive	No	Haemoproteus coatneyi	AMAVIR01	Yes	ACCGGTGCTACATTTGTTTTTATTTTAACTTACTTACATATCTTAAGAGGATTAAACTATTCATATTCTTATTTACCTTTATCATGGATAACTGGATTAGTAATATTCTTAATTTCAATTGTTACCGCTTTCATGGGTTATGTATTACCTTGGGGTCAAATGAGTTTCTGGGGTGCAACCGTTATTACTAATTTATTATATTTTATACCTGGACTTGTTTCATGGATTTGTGGAGGATATACTATTAGTGATCCAACTTTAAAAAGATTCTTTGTATTACATTTTATATTTCCTTTTATAGCTTTATGTATTGTATTTATACATATATTCTTCTTACACTTACAAGGTAGCTCTAATCCTTTAGGATATGATACTGCTTTAAAAATACCTTTCTATCCA…	Yes	Haemoproteus coatneyi	Positive	no	Positive
HFC-529	996 R	2013-03-09	1	Bosque Protector Jerusalem	Geospizopsis plebejus	Adult	Male	18.71	9.08	4.93	4.9	67	52	Mild	13	1.08858	Yes	Yes	Yes	10 30	Single capture	NA	0.694816	9369	631	0	Yes	Negative				No		Yes	Negative	Negative	no	Negative
HFC-534	998 R	2013-03-09	1	Bosque Protector Jerusalem	Geospizopsis plebejus	Juvenile	Female	21.5	9.19	5.12	4.63	61	45	Moderate	12.43	-1.38404	Yes	Yes	No	11 30	Single capture	NA	0.57814	8967	1033	0	Yes	Positive	No	Plamodium cathemerium	ZONCAP15	Yes	ACAGGTGCTTCATTTGTATTTATTTTAACTTATTTACATATTTTAAGAGGATTAAATTATTCATATTCATATTTACCTTTATCATGGATATCTGGATTACTTATATTTTTAATATCTATTGTAACAGCTTTTATGGGTTATGTATTACCTTGGGGTCAAATGAGTTTCTGGGGTGCTACAGTTATTACTAATTTATTATATTTTATACCTGGACTTGTTTCATGGATATGTGGTGGATATCTTGTAAGTGACCCAACATTAAAAAGATTCTTTGTATTACATTTTACATTTCCATTTATAGCCTTATGTATTGTATTTATACATATATTCTTTTTACATTTACAAGGTAGCACAAATCCTTTAGGGTATGATACAGCTTTAAAAATACCCTTCTATCCA…	Yes	Negative	Negative	no	Positive
HFC-535	747 R	2013-03-09	1	Bosque Protector Jerusalem	Geospizopsis plebejus	Juvenile	NA	25.36	11.54	6.77	6.28	67	58	Mild	20.5	4.05367	Yes	Yes	No	12 15	Single capture	NA	0.80836	9072	709	219	Yes	Positive	No	Haemoproteus sp. ZC1	ZOCAP08	Yes	ACTGGTGCTACATTTGTCTTTATTTTAACTTACTTACATATATTAAGAGGATTAAATTATTCATATTCTTATTTACCTTTATCATGGATAACTGGACTAATAATATTCTTAATTTCTATTGTTACCGCTTTTATGGGTTATGTATTACCTTGGGGACAAATGAGTTTCTGGGGTGCAACCGTTATTACTAATTTATTATATTTTATACCTGGACTTGTTTCATGGATTTGTGGAGGATATACTATTAGTGATCCAACTTTAAAAAGATTTTTTGTACTACATTTTATATTTCCTTTTATAGCTTTATGTATTGTATTTATACATATATTCTTCTTACACTTACAAGGTAGCTCTAATCCTTTAGGATATGATACAGCTTTAAAAATACCTTTCTATCCA…	Yes	Haemoproteus erythrogravidus and Haemoproteus sp1	Positive	yes	Positive
HFC-547	1011 R	2013-03-10	1	Bosque Protector Jerusalem	Geospizopsis plebejus	Adult	Female	20.65	8.6	5.71	5.03	66	50	Moderate	14.66	1.42561	No	No	Yes	10 30	Single capture	NA	0.709927	NA	NA	NA	No					No		No	Not scanned	Not scanned	Not scanned	Not scanned
HFC-560	1019 R	2013-03-16	2	Bosque Protector Jerusalem	Geospizopsis plebejus	Adult	Male	21.68	9.24	5.16	4.73	69	51	Moderate	13.57	-0.366786	Yes	Yes	Yes	08 30	Single capture	NA	0.625923	8976	1003	21	Yes	Positive	No	Haemoproteus sp.	GEPLE01	Yes	ACTGGAGCCACATTTGTATTTATTCTAACTTACTTACATATCTTAAGAGGATTAAATTACTCATATTCATATTTACCTTTATCATGGATAACAGGATTGGTAATATTCTTAATTTCTATTGTTACTGCTTTTATGGGTTATGTATTACCATGGGGTCAAATGAGTTTCTGGGGTGCAACCGTTATTACTAATTTATTATACTTTATACCTGGTCTTGTATCATGGATTTGTGGTGGATATACTATAAGCGATCCAACTTTAAAAAGATTTTTTGTATTACATTTTATATTTCCTTTTATAGCTTTATGTATTGTATTTATACATATATTCTTCTTACATTTACAAGGTAGCTCTAATCCTTTAGGATATGATACAGCTTTAAAAATACCTTTCTATCCA…	Yes	Haemoproteus sp. 2	Positive	no	Positive
HFC-584	1062 R	2013-03-28	3	Bosque Protector Jerusalem	Geospizopsis plebejus	Juvenile	Female	21.25	8.66	5.16	4.92	65	49	Mild	12.73	-0.913551	Yes	Yes	No	08 30	Single capture	NA	0.599059	8981	1018	1	Yes	Negative				No		Yes	Negative	Negative	no	Negative
HFC-592	1063 R	2013-03-28	3	Bosque Protector Jerusalem	Geospizopsis plebejus	Adult	Female	20.98	9.3	5.35	4.59	64	46	Mild	14.11	0.650574	Yes	Yes	Yes	11 00	Single capture	NA	0.672545	8871	948	181	Yes	Positive	No	Haemoproteus coatneyi	AMAVIR01	Yes	ACCGGTGCTACATTTGTTTTTATTTTAACTTACTTACATATCTTAAGAGGATTAAACTATTCATATTCTTATTTACCTTTATCATGGATAACTGGATTAGTAATATTCTTAATTTCAATTGTTACCGCTTTCATGGGTTATGTATTACCTTGGGGTCAAATGAGTTTCTGGGGTGCAACCGTTATTACTAATTTATTATATTTTATACCTGGACTTGTTTCATGGATTTGTGGAGGATATACTATTAGTGATCCAACTTTAAAAAGATTCTTTGTATTACATTTTATATTTCCTTTTATAGCTTTATGTATTGTATTTATACATATATTCTTCTTACACTTACAAGGTAGCTCTAATCCTTTAGGATATGATACTGCTTTAAAAATACCTTTCTATCCA…	Yes	Haemoproteus coatneyi	Positive	no	Positive
HFC-610	1071 R	2013-03-29	3	Bosque Protector Jerusalem	Geospizopsis plebejus	Adult	Male	22.36	9.81	5.42	4.66	67	50	Mild	12.9	-1.50051	Yes	Yes	Yes	07 30	HFC-610, HFC-720	First capture	0.576923	8779	1220	1	Yes	Positive	No	Plamodium cathemerium	ZONCAP15	Yes	ACAGGTGCTTCATTTGTATTTATTTTAACTTATTTACATATTTTAAGAGGATTAAATTATTCATATTCATATTTACCTTTATCATGGATATCTGGATTACTTATATTTTTAATATCTATTGTAACAGCTTTTATGGGTTATGTATTACCTTGGGGTCAAATGAGTTTCTGGGGTGCTACAGTTATTACTAATTTATTATATTTTATACCTGGACTTGTTTCATGGATATGTGGTGGATATCTTGTAAGTGACCCAACATTAAAAAGATTCTTTGTATTACATTTTACATTTCCATTTATAGCCTTATGTATTGTATTTATACATATATTCTTTTTACATTTACAAGGTAGCACAAATCCTTTAGGGTATGATACAGCTTTAAAAATACCCTTCTATCCA…	Yes	Negative	Negative	no	Positive
HFC-677	1092 R	2013-04-07	1	Bosque Protector Jerusalem	Geospizopsis plebejus	Adult	Male	21.7	9.42	4.95	4.71	67	49	no	12.33	-1.62042	Yes	Yes	No	07 30	Single capture	NA	0.568203	7287	2564	149	Yes	Positive	No	Haemoproteus coatneyi	AMAVIR01	Yes	ACCGGTGCTACATTTGTTTTTATTTTAACTTACTTACATATCTTAAGAGGATTAAACTATTCATATTCTTATTTACCTTTATCATGGATAACTGGATTAGTAATATTCTTAATTTCAATTGTTACCGCTTTCATGGGTTATGTATTACCTTGGGGTCAAATGAGTTTCTGGGGTGCAACCGTTATTACTAATTTATTATATTTTATACCTGGACTTGTTTCATGGATTTGTGGAGGATATACTATTAGTGATCCAACTTTAAAAAGATTCTTTGTATTACATTTTATATTTCCTTTTATAGCTTTATGTATTGTATTTATACATATATTCTTCTTACACTTACAAGGTAGCTCTAATCCTTTAGGATATGATACTGCTTTAAAAATACCTTTCTATCCA…	Yes	Haemoproteus sp. and Babesia sp.	Positive	no	Positive
HFC-680	1093 R	2013-04-07	1	Bosque Protector Jerusalem	Geospizopsis plebejus	Juvenile	Male	21.23	9.66	5.01	4.48	66	48	no	12.7	-0.929912	Yes	Yes	No	10 00	Single capture	NA	0.59821	9028	908	64	Yes	Positive	No	Haemoproteus coatneyi	AMAVIR01	Yes	ACCGGTGCTACATTTGTTTTTATTTTAACTTACTTACATATCTTAAGAGGATTAAACTATTCATATTCTTATTTACCTTTATCATGGATAACTGGATTAGTAATATTCTTAATTTCAATTGTTACCGCTTTCATGGGTTATGTATTACCTTGGGGTCAAATGAGTTTCTGGGGTGCAACCGTTATTACTAATTTATTATATTTTATACCTGGACTTGTTTCATGGATTTGTGGAGGATATACTATTAGTGATCCAACTTTAAAAAGATTCTTTGTATTACATTTTATATTTCCTTTTATAGCTTTATGTATTGTATTTATACATATATTCTTCTTACACTTACAAGGTAGCTCTAATCCTTTAGGATATGATACTGCTTTAAAAATACCTTTCTATCCA…	Yes	Haemoproteus coatneyi	Positive	no	Positive
HFC-695	791 R	2013-04-13	2	Bosque Protector Jerusalem	Geospizopsis plebejus	Adult	Female	20.14	8.85	4.94	4.59	63	47	Mild	14.62	1.7334	Yes	Yes	Yes	16 30	Single capture	NA	0.725919	8852	847	301	Yes	Positive	No	Haemoproteus coatneyi	AMAVIR01	Yes	ACCGGTGCTACATTTGTTTTTATTTTAACTTACTTACATATCTTAAGAGGATTAAACTATTCATATTCTTATTTACCTTTATCATGGATAACTGGATTAGTAATATTCTTAATTTCAATTGTTACCGCTTTCATGGGTTATGTATTACCTTGGGGTCAAATGAGTTTCTGGGGTGCAACCGTTATTACTAATTTATTATATTTTATACCTGGACTTGTTTCATGGATTTGTGGAGGATATACTATTAGTGATCCAACTTTAAAAAGATTCTTTGTATTACATTTTATATTTCCTTTTATAGCTTTATGTATTGTATTTATACATATATTCTTCTTACACTTACAAGGTAGCTCTAATCCTTTAGGATATGATACTGCTTTAAAAATACCTTTCTATCCA…	Yes	Haemoproteus erythrogravidus	Positive	no	Positive
HFC-718	677 R	2013-04-20	3	Bosque Protector Jerusalem	Geospizopsis plebejus	Adult	Female	20.08	9.04	5.23	4.99	63	48	Mild	13.9	1.05432	Yes	Yes	No	07 30	HFC-297, HFC-718	Recapture 1	0.692231	NA	NA	NA	Yes	Positive	Yes	Multiple infection	Multiple infection	Yes	ACTGGAGCCACATTTGTATTTATTCTAACTTACTTACATATMTTAAGAGGATTAAATTAYTCATATTCWTATTTACCTTTATCATGGATAACWGGAYTRRTAATATTCTTAATTTCTATTGTTACYGCTTTTATGGGTTATGTATTACCWTGGGGWCAAATGAGTTTCTGGGGTGCAACCGTTATTACTAATTTATTATAYTTTATACCTGGWCTTGTWTCATGGATTTGTGGMGGATATACTATWAGYGATCCAACTTTAAAAAGATTTTTTGTAYTACATTTTATATTTCCTTTTATAGCTTTATGTATTGTATTTATACATATATTCTTCTTACAYTTACAAGGTAGCTCTAATCCTTTAGGATATGATACAGCTTTAAAAATACCTTTCTATCCA…	Yes	Negative	Negative	no	Recapture
HFC-720	1071 R	2013-04-20	3	Bosque Protector Jerusalem	Geospizopsis plebejus	Adult	Male	21.16	9.28	5.56	4.88	67	50	no	13.89	0.307824	Yes	Yes	No	10 30	HFC-610, HFC-720	Recapture 1	0.656427	9148	829	23	Yes	Positive	Yes	Multiple infection	Multiple infection	Yes	TATATGCATGCWACMGGTGCWWCATTTGTWTTTATTYTWACWTAYTTACATATYTTAAGAGGATTAAAYTATTCWTATTCTTATTTACCTTTATCATGGATAWCWGGATTAATAATATTYTTAATATCAATWGTTACYGCTTTYATGGGATATGTACTACCTTGGGGTCAAATGAGTTTCTGGGGTGCAACCGTCATTACTAATTTATTATATTTTATACCTGGWCTTGTTTCATGGATCTGTGGWGGATATCTTGTAAGYGACCCAACATTAAAAAGATTTTTTGTATTACATTTTATATTTCCATTTATAGCCTTATGTATTGTATTTATACATATATTCTTTCTACAYTTACAAGGTAGCWCAAATCCTTTAGGGTATGATACAGCTTTAAAAATA…	Yes	Haemoproteus coatneyi	Positive	no	Recapture
HFC-740	1123 R	2013-04-21	3	Bosque Protector Jerusalem	Geospizopsis plebejus	Juvenile	Female	20.35	9.09	5.36	5.08	64	47	Moderate	12.83	-0.199803	Yes	Yes	No	09 30	Single capture	NA	0.630467	9259	731	10	Yes	Positive	No contig	No contig	No contig	No		Yes	Negative	Negative	no	Positive
HFC-741	1124 R	2013-04-21	3	Bosque Protector Jerusalem	Geospizopsis plebejus	Juvenile	Female	21.25	8.14	5.14	4.87	61	42	Moderate	12.94	-0.703551	Yes	Yes	No	09 30	Single capture	NA	0.608941	9056	944	0	Yes	Negative				No		Yes	Negative	Negative	no	Negative
HFC-742	1125 R	2013-04-21	3	Bosque Protector Jerusalem	Geospizopsis plebejus	Adult	Male	20.35	8.64	5.13	5.11	67	49	no	12.93	-0.0998031	Yes	Yes	Yes	10 30	Single capture	NA	0.635381	9234	748	18	Yes	Negative				No		Yes	Haemoproteus coatneyi	Positive	no	Positive
HFC-748	610 R	2013-04-27	4	Bosque Protector Jerusalem	Geospizopsis plebejus	Adult	Male	20.48	10.24	5.06	4.69	77	51	no	13.67	0.551544	Yes	Yes	No	08 30	HFC-165, HFC-341, HFC-748	Recapture 2	0.66748	9157	840	3	Yes	Positive	No contig	No contig	No contig	No		Yes	Haemoproteus erythrogravidus and Plasmodium (Novyella) homopolare	Positive	yes	Recapture
HFC-775	1135 R	2013-05-27	1	Bosque Protector Jerusalem	Geospizopsis plebejus	Juvenile	Female	20.26	9.13	4.89	5.09	61	49	Mild	11.29	-1.67843	Yes	Yes	No	10 00	Single capture	NA	0.557256	8943	973	84	Yes	Positive	No	Haemoproteus sp.	GEPLE02	Yes	ACTGGAGCCACATTTGTATTTATTCTAACTTACTTACATATCTTAAGAGGATTAAATTACTCATATTCATATTTACCTTTATCATGGATAACAGGATTGGTAATATTCTTAATTTCTATTGTTACTGCTTTTATGGGTTATGTATTACCATGGGGTCAAATGAGTTTCTGGGGTGCAACCGTTATTACTAATTTATTATACTTTATACCTGGTCTTGTATCATGGATTTGTGGCGGATATACTATAAGCGATCCAACTTTAAAAAGATTTTTTGTATTACATTTTATATTTCCTTTTATAGCTTTATGTATTGTATTTATACATATATTCTTCTTACATTTACAAGGTAGCTCTAATCCTTTAGGATATGATACAGCTTTAAAAATACCTTTCTATCCA…	Yes	Hemoproteus sp. 3	Positive	no	Positive
HFC-805	1137 R	2013-05-28	2	Bosque Protector Jerusalem	Geospizopsis plebejus	Adult	Female	21.83	9.79	4.89	5.28	63	48	Moderate	13.42	-0.619077	Yes	Yes	No	18 00	Single capture	NA	0.61475	9181	815	4	Yes	Negative				No		Yes	Negative	Negative	no	Negative

## Sheet: Metadata Dataset S1
Suplementary Table 1 headers
Label	Contents
ID	Identification code of the capture event of a bird
Individual band ID	Unique band number applied to bird. It identifies individuals.
Date	Date of capture
Site	1-4 corresponding to the sampling sites in the study area
Locality	Descriptor of locality
Host	Species of host
Age	Age of captured bird
Sex	Sex of captured bird
Tarsus (mm)	Length of the tarsus in mm
Beak length (mm)	Length of the beak in mm
Beak height (mm)	Height of the beak in mm
Beak width (mm)	Width of the beak in mm
Wing length	Length of the wing in cm
Tail length	Length o the tail in cm
Fat	Presence of body fat in 4 categories: no fat, mild, moderate, abundant.
Weight	Weight in grams
Physical condition	Physical condition index calculated as the residuals of the regression between body mass and tarsus length
Smear	Whether or not a blood smear was performed, Yes= Smear was performed, No= Smear was not performed
Blood	Whether or not a blood was taken from individual, Yes= blood was taken, No= blood was not taken
Acari	Whether or not acari were found in plumage, Yes= acari were found, No=Acari were not found.
Hour	Hour of the capture of the bird
History of capture-recapture	Single capture or ID of recaptures from same individual
Recapture status	NA (individual never recaptured); First recapture (if individuals were then recaptured), Recapture 1, Recapture 2
BFP	Body Fat Percentage calculated as ratio of weight over tarsus length, No data= Not enought measurements were taken to calculate Body Fat Percentage
Healthy erythrocytes	Number of healthy erythrocytes counted of 10 000 cells per smear
Polychromatophilic erythrocytes	Number of polychromatophilic erythrocytes counted of 10 000 cells per smear
Parasitemia count	Number of infections of erythrocytes counted of 10 000 cells per smear
PCR	Wether or not PCR was performed in blood sample, Yes= PCR was performed, No= PCR was not performed
PCR Diagnosis	Infection status according to PCR diagnosis, Yes= Amplicons and contig were obtained, No= Neither amplicond nor contigs were obtained, Positive, No contig= Amplicons were obtained but contigs were not obtained, Double bands, not sequenced= Ambiguous results, double amplicons were not sequenced
Multiple infection	Were double peaks found in chromatograms
Species	Species of parasite found in sample by Sanger dideoxy sequencing
MalAvi Name	Name of haplotype in MalAvi database
Sequence obtained	Whether a contig could be obtained from sample
Sequence	Nucleotide sequence
Genbank Accession Number	Accession Number of the sequence in Genbank database
Sequence	Sequenced parasite cytochrome B DNA
Scanned for Morphology	Whether sample was scanned for morphology by microscopy
Morphological Identification	Morphospecies found in sample by microscopy
Morphological diagnosis	Infection status according to microscopy
Morphological coinfection	Whether multiple morphospecies were detected in sample by microscopy
Morphological and Molecular Diagnosis	Infection status according to both microscopy and PCR, Positive= sample was positive by either PCR or microscopy, Negative= sample was negative both by PCR and microscopy, Not scanned= sample was not scanned by PCR or microscopy, Recapture = sample was a recapture and was excluded

## Sheet: Coinfections
Sample with Multiple Infection	Original Sequence	Phased Sequence 1	Species	Lineage	Phased Sequence 2	Species	Lineage
HFC-321	ACYGGWGCTACATTTGTWTTTATTYTAACTTACTTACATATMTTAAGAGGATTAAAYTAYTCATATTCWTATTTACCTTTATCATGGATAACWGGATTRGTAATATTCTTAATTTCWATTGTTACYGCTTTYATGGGTTATGTATTACCWTGGGGTCAAATGAGTTTCTGGGGTGCAACCGTTATTACTAATTTATTATAYTTTATACCTGGWCTWGTWTCATGGATTTGTGGMGGATATACTATWAGYGATCCAACTTTAAAAAGATTYTTTGTATTACATTTTATATTTCCTTTTATAGCTTTATGTATTGTATTTATACATATATTCTTCTTACAYTTACAAGGTAGCTCTAATCCTTTAGGATATGATACWGCTTTAAAAATACCTTTCTATCCA…	ACCGGTGCTACATTTGTTTTTATTTTAACTTACTTACATATCTTAAGAGGATTAAACTATTCATATTCTTATTTACCTTTATCATGGATAACTGGATTAGTAATATTCTTAATTTCAATTGTTACCGCTTTCATGGGTTATGTATTACCTTGGGGTCAAATGAGTTTCTGGGGTGCAACCGTTATTACTAATTTATTATATTTTATACCTGGACTTGTTTCATGGATTTGTGGAGGATATACTATTAGTGATCCAACTTTAAAAAGATTCTTTGTATTACATTTTATATTTCCTTTTATAGCTTTATGTATTGTATTTATACATATATTCTTCTTACACTTACAAGGTAGCTCTAATCCTTTAGGATATGATACTGCTTTAAAAATACCTTTCTATCCA…	Haemoproteus coatneyi	AMAVIR01	ACTGGAGCTACATTTGTATTTATTCTAACTTACTTACATATATTAAGAGGATTAAATTACTCATATTCATATTTACCTTTATCATGGATAACAGGATTGGTAATATTCTTAATTTCTATTGTTACTGCTTTTATGGGTTATGTATTACCATGGGGTCAAATGAGTTTCTGGGGTGCAACCGTTATTACTAATTTATTATACTTTATACCTGGTCTAGTATCATGGATTTGTGGCGGATATACTATAAGCGATCCAACTTTAAAAAGATTTTTTGTATTACATTTTATATTTCCTTTTATAGCTTTATGTATTGTATTTATACATATATTCTTCTTACATTTACAAGGTAGCTCTAATCCTTTAGGATATGATACAGCTTTAAAAATACCTTTCTATCCA…	Parahaemoproteus sp.	Unidentified
HFC-425	ACAGGTGCTTCATTTGTATTTATTTTAACTTAYTTACATATTTTAAGAGGATTAAATTATTCATATTCATATTTACCTTTATCATGGATATCTGGACTAATYATATTTTTAATATCTATTGTAACAGCTTTTATGGGTTATGTATTACCTTGGGGTCAAATGAGTTTCTGGGGTGCTACAGTTATTACTAATTTATTATATTTTATACCTGGACTTGTTTCATGGATATGTGGTGGATATYTTGTAAGTGACCCAACCTTAAAAAGATTCTTTGTATTACATTTTACATTTCCATTTATAGCYTTATGTATTGTATTTATACATATATTCTTTYTACATTTACAAGGTAGCACAAATCCTTTAGGGTATGATACAKCTTTAAAAATACCCTTCTATCCA…	ACAGGTGCTTCATTTGTATTTATTTTAACTTACTTACATATTTTAAGAGGATTAAATTATTCATATTCATATTTACCTTTATCATGGATATCTGGACTAATCATATTTTTAATATCTATTGTAACAGCTTTTATGGGTTATGTATTACCTTGGGGTCAAATGAGTTTCTGGGGTGCTACAGTTATTACTAATTTATTATATTTTATACCTGGACTTGTTTCATGGATATGTGGTGGATATTTTGTAAGTGACCCAACCTTAAAAAGATTCTTTGTATTACATTTTACATTTCCATTTATAGCTTTATGTATTGTATTTATACATATATTCTTTCTACATTTACAAGGTAGCACAAATCCTTTAGGGTATGATACATCTTTAAAAATACCCTTCTATCCA…	Plasmodium sp.	Unidentified	ACAGGTGCTTCATTTGTATTTATTTTAACTTATTTACATATTTTAAGAGGATTAAATTATTCATATTCATATTTACCTTTATCATGGATATCTGGACTAATTATATTTTTAATATCTATTGTAACAGCTTTTATGGGTTATGTATTACCTTGGGGTCAAATGAGTTTCTGGGGTGCTACAGTTATTACTAATTTATTATATTTTATACCTGGACTTGTTTCATGGATATGTGGTGGATATCTTGTAAGTGACCCAACCTTAAAAAGATTCTTTGTATTACATTTTACATTTCCATTTATAGCCTTATGTATTGTATTTATACATATATTCTTTTTACATTTACAAGGTAGCACAAATCCTTTAGGGTATGATACAGCTTTAAAAATACCCTTCTATCCA…	Plasmodium sp.	Unidentified
HFC-718	ACTGGAGCCACATTTGTATTTATTCTAACTTACTTACATATMTTAAGAGGATTAAATTAYTCATATTCWTATTTACCTTTATCATGGATAACWGGAYTRRTAATATTCTTAATTTCTATTGTTACYGCTTTTATGGGTTATGTATTACCWTGGGGWCAAATGAGTTTCTGGGGTGCAACCGTTATTACTAATTTATTATAYTTTATACCTGGWCTTGTWTCATGGATTTGTGGMGGATATACTATWAGYGATCCAACTTTAAAAAGATTTTTTGTAYTACATTTTATATTTCCTTTTATAGCTTTATGTATTGTATTTATACATATATTCTTCTTACAYTTACAAGGTAGCTCTAATCCTTTAGGATATGATACAGCTTTAAAAATACCTTTCTATCCA…	ACTGGAGCCACATTTGTATTTATTCTAACTTACTTACATATATTAAGAGGATTAAATTATTCATATTCTTATTTACCTTTATCATGGATAACTGGACTAATAATATTCTTAATTTCTATTGTTACCGCTTTTATGGGTTATGTATTACCTTGGGGACAAATGAGTTTCTGGGGTGCAACCGTTATTACTAATTTATTATATTTTATACCTGGACTTGTTTCATGGATTTGTGGAGGATATACTATTAGTGATCCAACTTTAAAAAGATTTTTTGTACTACATTTTATATTTCCTTTTATAGCTTTATGTATTGTATTTATACATATATTCTTCTTACACTTACAAGGTAGCTCTAATCCTTTAGGATATGATACAGCTTTAAAAATACCTTTCTATCCA…	Haemoproteus sp.	Unidentified	ACTGGAGCCACATTTGTATTTATTCTAACTTACTTACATATCTTAAGAGGATTAAATTACTCATATTCATATTTACCTTTATCATGGATAACAGGATTGGTAATATTCTTAATTTCTATTGTTACTGCTTTTATGGGTTATGTATTACCATGGGGTCAAATGAGTTTCTGGGGTGCAACCGTTATTACTAATTTATTATACTTTATACCTGGTCTTGTATCATGGATTTGTGGCGGATATACTATAAGCGATCCAACTTTAAAAAGATTTTTTGTATTACATTTTATATTTCCTTTTATAGCTTTATGTATTGTATTTATACATATATTCTTCTTACATTTACAAGGTAGCTCTAATCCTTTAGGATATGATACAGCTTTAAAAATACCTTTCTATCCA…	Parahaemoproteus sp.	Unidentified
HFC-720	ACMGGTGCWWCATTTGTWTTTATTYTWACWTAYTTACATATYTTAAGAGGATTAAAYTATTCWTATTCTTATTTACCTTTATCATGGATAWCWGGATTAATAATATTYTTAATATCAATWGTTACYGCTTTYATGGGATATGTACTACCTTGGGGTCAAATGAGTTTCTGGGGTGCAACCGTCATTACTAATTTATTATATTTTATACCTGGWCTTGTTTCATGGATCTGTGGWGGATATCTTGTAAGYGACCCAACATTAAAAAGATTTTTTGTATTACATTTTATATTTCCATTTATAGCCTTATGTATTGTATTTATACATATATTCTTTCTACAYTTACAAGGTAGCWCAAATCCTTTAGGGTATGATACAGCTTTAAAAATACCCTTCTATCCA…	ACAGGTGCATCATTTGTATTTATTCTTACATATTTACATATTTTAAGAGGATTAAATTATTCTTATTCTTATTTACCTTTATCATGGATATCAGGATTAATAATATTTTTAATATCAATAGTTACTGCTTTTATGGGATATGTACTACCTTGGGGTCAAATGAGTTTCTGGGGTGCAACCGTCATTACTAATTTATTATATTTTATACCTGGTCTTGTTTCATGGATCTGTGGTGGATATCTTGTAAGCGACCCAACATTAAAAAGATTTTTTGTATTACATTTTATATTTCCATTTATAGCCTTATGTATTGTATTTATACATATATTCTTTCTACATTTACAAGGTAGCACAAATCCTTTAGGGTATGATACAGCTTTAAAAATACCCTTCTATCCA…	Plasmodium homopolare	BAEBIC02	ACCGGTGCTACATTTGTTTTTATTTTAACTTACTTACATATCTTAAGAGGATTAAACTATTCATATTCTTATTTACCTTTATCATGGATAACTGGATTAATAATATTCTTAATATCAATTGTTACCGCTTTCATGGGATATGTACTACCTTGGGGTCAAATGAGTTTCTGGGGTGCAACCGTCATTACTAATTTATTATATTTTATACCTGGACTTGTTTCATGGATCTGTGGAGGATATCTTGTAAGTGACCCAACATTAAAAAGATTTTTTGTATTACATTTTATATTTCCATTTATAGCCTTATGTATTGTATTTATACATATATTCTTTCTACACTTACAAGGTAGCTCAAATCCTTTAGGGTATGATACAGCTTTAAAAATACCCTTCTATCCA…	Plasmodium sp.	Unidentified

## Sheet: Metadata of Coinfections
Metadata of Coinfections
Label	Contents
Sample with Multiple Infection	ID of isolate that resulted in multiple peaks in the chromatogram
Original Sequence	Sequenced parasite cytochrome B DNA that resulted in multiple peaks in the chromatogram
Phased Sequence 1	First phased sequence obtained using DnaSP Ver. 6.12.03
Species	Species of Phased Sequence 1 obtained through NCBI BLASTN tool
Lineage	Name of the haplotype of the Phased Sequence 1 obtained through MalAvi BLASTN tool, Unidentified= No match was found with 100% identity
Phased Sequence 2	Second phased sequence obtained using DnaSP Ver. 6.12.03
Species	Species of Phased Sequence 2 obtained through NCBI BLASTN tool
Lineage	Name of the haplotype of the Phased Sequence 2 obtained through MalAvi BLASTN tool, Unidentified= No match was found with 100% identity
